# Supplementary material for: Circulating miRNAs in Serum as Biomarkers for Early Diagnosis of Non-small Cell Lung Cancer
Source: Front Genet. 2021 Jul 9;12:673926. doi: 10.3389/fgene.2021.673926 (PMC8299278; doi:10.3389/fgene.2021.673926)
Supplement: Supplementary file 2 [file Data_Sheet_2.xlsx]

## Sheet: hsa-miR-590-3p
The potential target genes of has-miR-590-3p.
miRTarBase ID	miRNA	Species (miRNA)	Target Gene	Target Gene (Entrez ID)	Species (Target Gene)	Experiments	Support Type	References (PMID)
MIRT515812	hsa-miR-590-3p	Homo sapiens	ALOX5AP	241	Homo sapiens	PAR-CLIP	Functional MTI (Weak)	23446348
MIRT615925	hsa-miR-590-3p	Homo sapiens	SLC25A4	291	Homo sapiens	HITS-CLIP	Functional MTI (Weak)	23824327
MIRT734374	hsa-miR-590-3p	Homo sapiens	APC	324	Homo sapiens	Luciferase reporter assay//qRT-PCR//Western blot	Functional MTI	27586273
MIRT554769	hsa-miR-590-3p	Homo sapiens	RHOB	388	Homo sapiens	PAR-CLIP	Functional MTI (Weak)	21572407
MIRT691959	hsa-miR-590-3p	Homo sapiens	RHOH	399	Homo sapiens	HITS-CLIP	Functional MTI (Weak)	23313552
MIRT203134	hsa-miR-590-3p	Homo sapiens	BACH1	571	Homo sapiens	PAR-CLIP	Functional MTI (Weak)	20371350
MIRT519348	hsa-miR-590-3p	Homo sapiens	CACNG1	786	Homo sapiens	PAR-CLIP	Functional MTI (Weak)	23446348
MIRT518523	hsa-miR-590-3p	Homo sapiens	CASP10	843	Homo sapiens	PAR-CLIP	Functional MTI (Weak)	23446348
MIRT314110	hsa-miR-590-3p	Homo sapiens	CCNB1	891	Homo sapiens	PAR-CLIP	Functional MTI (Weak)	20371350
MIRT213541	hsa-miR-590-3p	Homo sapiens	SCARB2	950	Homo sapiens	PAR-CLIP	Functional MTI (Weak)	24398324
MIRT016189	hsa-miR-590-3p	Homo sapiens	CDK1	983	Homo sapiens	Sequencing	Functional MTI (Weak)	20371350
MIRT548952	hsa-miR-590-3p	Homo sapiens	CDC27	996	Homo sapiens	PAR-CLIP	Functional MTI (Weak)	21572407
MIRT494315	hsa-miR-590-3p	Homo sapiens	CDKN1B	1027	Homo sapiens	PAR-CLIP	Functional MTI (Weak)	23592263
MIRT695097	hsa-miR-590-3p	Homo sapiens	CHRNB1	1140	Homo sapiens	HITS-CLIP	Functional MTI (Weak)	23313552
MIRT724877	hsa-miR-590-3p	Homo sapiens	MAPK14	1432	Homo sapiens	HITS-CLIP	Functional MTI (Weak)	19536157
MIRT016176	hsa-miR-590-3p	Homo sapiens	CSNK1D	1453	Homo sapiens	Sequencing	Functional MTI (Weak)	20371350
MIRT016180	hsa-miR-590-3p	Homo sapiens	CSTF1	1477	Homo sapiens	Sequencing	Functional MTI (Weak)	20371350
MIRT516914	hsa-miR-590-3p	Homo sapiens	CTSB	1508	Homo sapiens	PAR-CLIP	Functional MTI (Weak)	23446348
MIRT524139	hsa-miR-590-3p	Homo sapiens	DMXL1	1657	Homo sapiens	PAR-CLIP	Functional MTI (Weak)	23446348
MIRT293285	hsa-miR-590-3p	Homo sapiens	DR1	1810	Homo sapiens	PAR-CLIP	Functional MTI (Weak)	21572407
MIRT209479	hsa-miR-590-3p	Homo sapiens	EIF4A2	1974	Homo sapiens	PAR-CLIP	Functional MTI (Weak)	23446348
MIRT537676	hsa-miR-590-3p	Homo sapiens	EPB41L1	2036	Homo sapiens	PAR-CLIP	Functional MTI (Weak)	22012620
MIRT787951	hsa-miR-590-3p	Homo sapiens	EPB42	2038	Homo sapiens	HITS-CLIP	Functional MTI (Weak)	27418678
MIRT318833	hsa-miR-590-3p	Homo sapiens	EPHA7	2045	Homo sapiens	PAR-CLIP	Functional MTI (Weak)	21572407
MIRT105327	hsa-miR-590-3p	Homo sapiens	CLN8	2055	Homo sapiens	PAR-CLIP	Functional MTI (Weak)	21572407
MIRT567605	hsa-miR-590-3p	Homo sapiens	FANCF	2188	Homo sapiens	PAR-CLIP	Functional MTI (Weak)	20371350
MIRT016200	hsa-miR-590-3p	Homo sapiens	FOXG1	2290	Homo sapiens	Sequencing	Functional MTI (Weak)	20371350
MIRT733548	hsa-miR-590-3p	Homo sapiens	FOSL2	2355	Homo sapiens	Luciferase reporter assay//qRT-PCR//Western blot	Functional MTI	28393251
MIRT080020	hsa-miR-590-3p	Homo sapiens	GALNT1	2589	Homo sapiens	PAR-CLIP	Functional MTI (Weak)	21572407
MIRT016186	hsa-miR-590-3p	Homo sapiens	GFPT1	2673	Homo sapiens	Sequencing	Functional MTI (Weak)	20371350
MIRT523572	hsa-miR-590-3p	Homo sapiens	GGCX	2677	Homo sapiens	PAR-CLIP	Functional MTI (Weak)	23446348
MIRT523541	hsa-miR-590-3p	Homo sapiens	GLO1	2739	Homo sapiens	PAR-CLIP	Functional MTI (Weak)	23446348
MIRT790797	hsa-miR-590-3p	Homo sapiens	GNAQ	2776	Homo sapiens	HITS-CLIP	Functional MTI (Weak)	28735896
MIRT625179	hsa-miR-590-3p	Homo sapiens	GRIK4	2900	Homo sapiens	HITS-CLIP	Functional MTI (Weak)	23824327
MIRT016193	hsa-miR-590-3p	Homo sapiens	NR3C1	2908	Homo sapiens	Sequencing	Functional MTI (Weak)	20371350
MIRT703069	hsa-miR-590-3p	Homo sapiens	GSR	2936	Homo sapiens	HITS-CLIP	Functional MTI (Weak)	23313552
MIRT056644	hsa-miR-590-3p	Homo sapiens	HNRNPF	3185	Homo sapiens	PAR-CLIP	Functional MTI (Weak)	24398324
MIRT657330	hsa-miR-590-3p	Homo sapiens	HNRNPK	3190	Homo sapiens	HITS-CLIP	Functional MTI (Weak)	23824327
MIRT016169	hsa-miR-590-3p	Homo sapiens	ID4	3400	Homo sapiens	Sequencing//PAR-CLIP	Functional MTI (Weak)	20371350
MIRT016213	hsa-miR-590-3p	Homo sapiens	IL6ST	3572	Homo sapiens	Sequencing	Functional MTI (Weak)	20371350
MIRT649952	hsa-miR-590-3p	Homo sapiens	IREB2	3658	Homo sapiens	HITS-CLIP	Functional MTI (Weak)	23824327
MIRT536584	hsa-miR-590-3p	Homo sapiens	ITPKB	3707	Homo sapiens	PAR-CLIP	Functional MTI (Weak)	22012620
MIRT016188	hsa-miR-590-3p	Homo sapiens	LIMS1	3987	Homo sapiens	Sequencing	Functional MTI (Weak)	20371350
MIRT775354	hsa-miR-590-3p	Homo sapiens	MAGEA3	4102	Homo sapiens	PAR-CLIP	Functional MTI (Weak)	27292025
MIRT775355	hsa-miR-590-3p	Homo sapiens	MAGEA6	4105	Homo sapiens	PAR-CLIP	Functional MTI (Weak)	27292025
MIRT090774	hsa-miR-590-3p	Homo sapiens	MBNL1	4154	Homo sapiens	PAR-CLIP	Functional MTI (Weak)	20371350
MIRT543493	hsa-miR-590-3p	Homo sapiens	MDM2	4193	Homo sapiens	PAR-CLIP	Functional MTI (Weak)	21572407
MIRT775356	hsa-miR-590-3p	Homo sapiens	MAP3K5	4217	Homo sapiens	PAR-CLIP	Functional MTI (Weak)	27292025
MIRT719506	hsa-miR-590-3p	Homo sapiens	MSH3	4437	Homo sapiens	HITS-CLIP	Functional MTI (Weak)	19536157
MIRT016162	hsa-miR-590-3p	Homo sapiens	MTF1	4520	Homo sapiens	Sequencing	Functional MTI (Weak)	20371350
MIRT642035	hsa-miR-590-3p	Homo sapiens	MXI1	4601	Homo sapiens	HITS-CLIP	Functional MTI (Weak)	23824327
MIRT016164	hsa-miR-590-3p	Homo sapiens	NDUFB5	4711	Homo sapiens	Sequencing	Functional MTI (Weak)	20371350
MIRT517113	hsa-miR-590-3p	Homo sapiens	NDUFV3	4731	Homo sapiens	PAR-CLIP	Functional MTI (Weak)	23446348
MIRT016194	hsa-miR-590-3p	Homo sapiens	NEDD4	4734	Homo sapiens	Sequencing	Functional MTI (Weak)	20371350
MIRT016178	hsa-miR-590-3p	Homo sapiens	NEO1	4756	Homo sapiens	Sequencing	Functional MTI (Weak)	20371350
MIRT227885	hsa-miR-590-3p	Homo sapiens	NFIB	4781	Homo sapiens	PAR-CLIP	Functional MTI (Weak)	23446348
MIRT670043	hsa-miR-590-3p	Homo sapiens	NFRKB	4798	Homo sapiens	HITS-CLIP	Functional MTI (Weak)	23824327
MIRT326891	hsa-miR-590-3p	Homo sapiens	NHS	4810	Homo sapiens	PAR-CLIP	Functional MTI (Weak)	20371350
MIRT693189	hsa-miR-590-3p	Homo sapiens	NPR1	4881	Homo sapiens	HITS-CLIP	Functional MTI (Weak)	23313552
MIRT787957	hsa-miR-590-3p	Homo sapiens	NUCB1	4924	Homo sapiens	HITS-CLIP	Functional MTI (Weak)	27418678
MIRT451725	hsa-miR-590-3p	Homo sapiens	OLR1	4973	Homo sapiens	PAR-CLIP	Functional MTI (Weak)	23592263
MIRT497090	hsa-miR-590-3p	Homo sapiens	PAH	5053	Homo sapiens	PAR-CLIP	Functional MTI (Weak)	22291592
MIRT561787	hsa-miR-590-3p	Homo sapiens	PAWR	5074	Homo sapiens	PAR-CLIP	Functional MTI (Weak)	20371350
MIRT614099	hsa-miR-590-3p	Homo sapiens	PDE4C	5143	Homo sapiens	HITS-CLIP	Functional MTI (Weak)	23824327
MIRT159605	hsa-miR-590-3p	Homo sapiens	PEX13	5194	Homo sapiens	PAR-CLIP	Functional MTI (Weak)	23446348
MIRT655190	hsa-miR-590-3p	Homo sapiens	PHEX	5251	Homo sapiens	HITS-CLIP	Functional MTI (Weak)	23824327
MIRT535245	hsa-miR-590-3p	Homo sapiens	PIGA	5277	Homo sapiens	PAR-CLIP	Functional MTI (Weak)	22012620
MIRT492622	hsa-miR-590-3p	Homo sapiens	PMAIP1	5366	Homo sapiens	PAR-CLIP	Functional MTI (Weak)	23592263
MIRT016172	hsa-miR-590-3p	Homo sapiens	PNN	5411	Homo sapiens	Sequencing	Functional MTI (Weak)	20371350
MIRT787958	hsa-miR-590-3p	Homo sapiens	POU2F1	5451	Homo sapiens	HITS-CLIP	Functional MTI (Weak)	27418678
MIRT526513	hsa-miR-590-3p	Homo sapiens	POU5F1B	5462	Homo sapiens	PAR-CLIP	Functional MTI (Weak)	22012620
MIRT707934	hsa-miR-590-3p	Homo sapiens	PPP1R3D	5509	Homo sapiens	HITS-CLIP	Functional MTI (Weak)	21572407
MIRT639556	hsa-miR-590-3p	Homo sapiens	PPP2R1A	5518	Homo sapiens	HITS-CLIP	Functional MTI (Weak)	23824327
MIRT016181	hsa-miR-590-3p	Homo sapiens	PPP2R5A	5525	Homo sapiens	Sequencing	Functional MTI (Weak)	20371350
MIRT016228	hsa-miR-590-3p	Homo sapiens	PRKAR2B	5577	Homo sapiens	Sequencing	Functional MTI (Weak)	20371350
MIRT536130	hsa-miR-590-3p	Homo sapiens	MAPK8	5599	Homo sapiens	PAR-CLIP	Functional MTI (Weak)	22012620
MIRT473850	hsa-miR-590-3p	Homo sapiens	MAP2K6	5608	Homo sapiens	PAR-CLIP	Functional MTI (Weak)	23592263
MIRT516225	hsa-miR-590-3p	Homo sapiens	RAB3B	5865	Homo sapiens	PAR-CLIP	Functional MTI (Weak)	23446348
MIRT528746	hsa-miR-590-3p	Homo sapiens	RAB13	5872	Homo sapiens	PAR-CLIP	Functional MTI (Weak)	22012620
MIRT453417	hsa-miR-590-3p	Homo sapiens	RAD51	5888	Homo sapiens	PAR-CLIP	Functional MTI (Weak)	23592263
MIRT091626	hsa-miR-590-3p	Homo sapiens	RPL15	6138	Homo sapiens	PAR-CLIP	Functional MTI (Weak)	23446348
MIRT060729	hsa-miR-590-3p	Homo sapiens	RPS3	6188	Homo sapiens	PAR-CLIP	Functional MTI (Weak)	21572407
MIRT016225	hsa-miR-590-3p	Homo sapiens	ATXN1	6310	Homo sapiens	Sequencing	Functional MTI (Weak)	20371350
MIRT518355	hsa-miR-590-3p	Homo sapiens	CCL5	6352	Homo sapiens	PAR-CLIP	Functional MTI (Weak)	23446348
MIRT444566	hsa-miR-590-3p	Homo sapiens	TRA2B	6434	Homo sapiens	PAR-CLIP	Functional MTI (Weak)	22100165
MIRT016183	hsa-miR-590-3p	Homo sapiens	SGCB	6443	Homo sapiens	Sequencing	Functional MTI (Weak)	20371350
MIRT554312	hsa-miR-590-3p	Homo sapiens	SIAH2	6478	Homo sapiens	PAR-CLIP	Functional MTI (Weak)	21572407
MIRT016163	hsa-miR-590-3p	Homo sapiens	SKI	6497	Homo sapiens	Sequencing	Functional MTI (Weak)	20371350
MIRT529388	hsa-miR-590-3p	Homo sapiens	SKP1	6500	Homo sapiens	PAR-CLIP	Functional MTI (Weak)	22012620
MIRT546472	hsa-miR-590-3p	Homo sapiens	SLC1A5	6510	Homo sapiens	PAR-CLIP	Functional MTI (Weak)	21572407
MIRT510743	hsa-miR-590-3p	Homo sapiens	SLC8A1	6546	Homo sapiens	PAR-CLIP	Functional MTI (Weak)	23446348
MIRT710297	hsa-miR-590-3p	Homo sapiens	SPN	6693	Homo sapiens	HITS-CLIP	Functional MTI (Weak)	19536157
MIRT016208	hsa-miR-590-3p	Homo sapiens	HSPA13	6782	Homo sapiens	Sequencing	Functional MTI (Weak)	20371350
MIRT732321	hsa-miR-590-3p	Homo sapiens	ZEB1	6935	Homo sapiens	Luciferase reporter assay//qRT-PCR//Western blot	Functional MTI	26556542
MIRT532707	hsa-miR-590-3p	Homo sapiens	TCN2	6948	Homo sapiens	PAR-CLIP	Functional MTI (Weak)	22012620
MIRT614725	hsa-miR-590-3p	Homo sapiens	TEAD3	7005	Homo sapiens	HITS-CLIP	Functional MTI (Weak)	23824327
MIRT695301	hsa-miR-590-3p	Homo sapiens	TK1	7083	Homo sapiens	HITS-CLIP	Functional MTI (Weak)	23313552
MIRT244503	hsa-miR-590-3p	Homo sapiens	TRPS1	7227	Homo sapiens	PAR-CLIP	Functional MTI (Weak)	22100165
MIRT532339	hsa-miR-590-3p	Homo sapiens	TTR	7276	Homo sapiens	PAR-CLIP	Functional MTI (Weak)	22012620
MIRT223404	hsa-miR-590-3p	Homo sapiens	YWHAZ	7534	Homo sapiens	PAR-CLIP	Functional MTI (Weak)	23446348
MIRT445649	hsa-miR-590-3p	Homo sapiens	ZFP37	7539	Homo sapiens	PAR-CLIP	Functional MTI (Weak)	22100165
MIRT283827	hsa-miR-590-3p	Homo sapiens	ZNF75A	7627	Homo sapiens	PAR-CLIP	Functional MTI (Weak)	22100165
MIRT611762	hsa-miR-590-3p	Homo sapiens	PLA2G7	7941	Homo sapiens	HITS-CLIP	Functional MTI (Weak)	23824327
MIRT635960	hsa-miR-590-3p	Homo sapiens	SSPN	8082	Homo sapiens	HITS-CLIP	Functional MTI (Weak)	23824327
MIRT016187	hsa-miR-590-3p	Homo sapiens	NCOA3	8202	Homo sapiens	Sequencing	Functional MTI (Weak)	20371350
MIRT016179	hsa-miR-590-3p	Homo sapiens	NRIP1	8204	Homo sapiens	Sequencing	Functional MTI (Weak)	20371350
MIRT787953	hsa-miR-590-3p	Homo sapiens	HIST1H2BG	8339	Homo sapiens	HITS-CLIP	Functional MTI (Weak)	27418678
MIRT066654	hsa-miR-590-3p	Homo sapiens	DYRK2	8445	Homo sapiens	PAR-CLIP	Functional MTI (Weak)	21572407
MIRT016217	hsa-miR-590-3p	Homo sapiens	KHSRP	8570	Homo sapiens	Sequencing	Functional MTI (Weak)	20371350
MIRT296533	hsa-miR-590-3p	Homo sapiens	STX16	8675	Homo sapiens	PAR-CLIP	Functional MTI (Weak)	23592263
MIRT561166	hsa-miR-590-3p	Homo sapiens	TNFSF14	8740	Homo sapiens	PAR-CLIP	Functional MTI (Weak)	20371350
MIRT543104	hsa-miR-590-3p	Homo sapiens	TNFRSF11A	8792	Homo sapiens	PAR-CLIP	Functional MTI (Weak)	21572407
MIRT723913	hsa-miR-590-3p	Homo sapiens	PEX11A	8800	Homo sapiens	HITS-CLIP	Functional MTI (Weak)	19536157
MIRT441495	hsa-miR-590-3p	Homo sapiens	TSC22D1	8848	Homo sapiens	PAR-CLIP	Functional MTI (Weak)	22100165
MIRT697684	hsa-miR-590-3p	Homo sapiens	WASL	8976	Homo sapiens	HITS-CLIP	Functional MTI (Weak)	23313552
MIRT553726	hsa-miR-590-3p	Homo sapiens	TBX18	9096	Homo sapiens	PAR-CLIP	Functional MTI (Weak)	21572407
MIRT294330	hsa-miR-590-3p	Homo sapiens	ZNF264	9422	Homo sapiens	HITS-CLIP	Functional MTI (Weak)	19536157
MIRT624808	hsa-miR-590-3p	Homo sapiens	ADAMTS4	9507	Homo sapiens	HITS-CLIP	Functional MTI (Weak)	23824327
MIRT322697	hsa-miR-590-3p	Homo sapiens	BAG4	9530	Homo sapiens	PAR-CLIP	Functional MTI (Weak)	22012620
MIRT564977	hsa-miR-590-3p	Homo sapiens	WTAP	9589	Homo sapiens	PAR-CLIP	Functional MTI (Weak)	20371350
MIRT016196	hsa-miR-590-3p	Homo sapiens	USP6NL	9712	Homo sapiens	Sequencing	Functional MTI (Weak)	20371350
MIRT622755	hsa-miR-590-3p	Homo sapiens	PHACTR2	9749	Homo sapiens	HITS-CLIP	Functional MTI (Weak)	23824327
MIRT016214	hsa-miR-590-3p	Homo sapiens	MRPL19	9801	Homo sapiens	Sequencing//PAR-CLIP	Functional MTI (Weak)	20371350
MIRT016201	hsa-miR-590-3p	Homo sapiens	EFCAB14	9813	Homo sapiens	Sequencing	Functional MTI (Weak)	20371350
MIRT527841	hsa-miR-590-3p	Homo sapiens	NUP58	9818	Homo sapiens	PAR-CLIP	Functional MTI (Weak)	22012620
MIRT203612	hsa-miR-590-3p	Homo sapiens	ZEB2	9839	Homo sapiens	Luciferase reporter assay//qRT-PCR//Western blot	Functional MTI	26556542
MIRT538806	hsa-miR-590-3p	Homo sapiens	C2CD5	9847	Homo sapiens	PAR-CLIP	Functional MTI (Weak)	22012620
MIRT536008	hsa-miR-590-3p	Homo sapiens	MED13	9969	Homo sapiens	PAR-CLIP	Functional MTI (Weak)	22012620
MIRT016160	hsa-miR-590-3p	Homo sapiens	CHAF1A	10036	Homo sapiens	Sequencing	Functional MTI (Weak)	20371350
MIRT518613	hsa-miR-590-3p	Homo sapiens	FARSB	10056	Homo sapiens	PAR-CLIP	Functional MTI (Weak)	23446348
MIRT563785	hsa-miR-590-3p	Homo sapiens	HUWE1	10075	Homo sapiens	PAR-CLIP	Functional MTI (Weak)	20371350
MIRT719035	hsa-miR-590-3p	Homo sapiens	ARPC2	10109	Homo sapiens	HITS-CLIP	Functional MTI (Weak)	19536157
MIRT787959	hsa-miR-590-3p	Homo sapiens	RASA4	10156	Homo sapiens	HITS-CLIP	Functional MTI (Weak)	27418678
MIRT078405	hsa-miR-590-3p	Homo sapiens	DCAF7	10238	Homo sapiens	PAR-CLIP	Functional MTI (Weak)	21572407
MIRT751575	hsa-miR-590-3p	Homo sapiens	RTN3	10313	Homo sapiens	PAR-CLIP	Functional MTI (Weak)	26701625
MIRT016167	hsa-miR-590-3p	Homo sapiens	CITED2	10370	Homo sapiens	Sequencing	Functional MTI (Weak)	20371350
MIRT016212	hsa-miR-590-3p	Homo sapiens	ZBTB18	10472	Homo sapiens	Sequencing	Functional MTI (Weak)	20371350
MIRT083155	hsa-miR-590-3p	Homo sapiens	SEC23B	10483	Homo sapiens	PAR-CLIP	Functional MTI (Weak)	21572407
MIRT016216	hsa-miR-590-3p	Homo sapiens	EXOC5	10640	Homo sapiens	Sequencing	Functional MTI (Weak)	20371350
MIRT562447	hsa-miR-590-3p	Homo sapiens	DCTN6	10671	Homo sapiens	PAR-CLIP	Functional MTI (Weak)	20371350
MIRT303047	hsa-miR-590-3p	Homo sapiens	B3GNT2	10678	Homo sapiens	PAR-CLIP	Functional MTI (Weak)	21572407
MIRT657768	hsa-miR-590-3p	Homo sapiens	GMEB1	10691	Homo sapiens	HITS-CLIP	Functional MTI (Weak)	23824327
MIRT446792	hsa-miR-590-3p	Homo sapiens	KIF1C	10749	Homo sapiens	PAR-CLIP	Functional MTI (Weak)	22100165
MIRT713763	hsa-miR-590-3p	Homo sapiens	NCKAP1	10787	Homo sapiens	HITS-CLIP	Functional MTI (Weak)	19536157
MIRT670879	hsa-miR-590-3p	Homo sapiens	RAB10	10890	Homo sapiens	HITS-CLIP	Functional MTI (Weak)	23824327
MIRT529442	hsa-miR-590-3p	Homo sapiens	MALT1	10892	Homo sapiens	PAR-CLIP	Functional MTI (Weak)	22012620
MIRT560151	hsa-miR-590-3p	Homo sapiens	RNPS1	10921	Homo sapiens	PAR-CLIP	Functional MTI (Weak)	20371350
MIRT214647	hsa-miR-590-3p	Homo sapiens	HNRNPA0	10949	Homo sapiens	PAR-CLIP	Functional MTI (Weak)	20371350
MIRT016166	hsa-miR-590-3p	Homo sapiens	CBX1	10951	Homo sapiens	Sequencing	Functional MTI (Weak)	20371350
MIRT787950	hsa-miR-590-3p	Homo sapiens	ACOT2	10965	Homo sapiens	HITS-CLIP	Functional MTI (Weak)	27418678
MIRT216334	hsa-miR-590-3p	Homo sapiens	PAPD7	11044	Homo sapiens	HITS-CLIP	Functional MTI (Weak)	23824327
MIRT103264	hsa-miR-590-3p	Homo sapiens	NUPL2	11097	Homo sapiens	PAR-CLIP	Functional MTI (Weak)	23446348
MIRT640836	hsa-miR-590-3p	Homo sapiens	POLR3A	11128	Homo sapiens	HITS-CLIP	Functional MTI (Weak)	23824327
MIRT655646	hsa-miR-590-3p	Homo sapiens	OIP5	11339	Homo sapiens	HITS-CLIP	Functional MTI (Weak)	23824327
MIRT666587	hsa-miR-590-3p	Homo sapiens	RHOBTB3	22836	Homo sapiens	HITS-CLIP	Functional MTI (Weak)	23824327
MIRT081744	hsa-miR-590-3p	Homo sapiens	ZNF507	22847	Homo sapiens	PAR-CLIP	Functional MTI (Weak)	21572407
MIRT450228	hsa-miR-590-3p	Homo sapiens	PCNX1	22990	Homo sapiens	PAR-CLIP	Functional MTI (Weak)	22100165
MIRT016158	hsa-miR-590-3p	Homo sapiens	GPATCH8	23131	Homo sapiens	Sequencing	Functional MTI (Weak)	20371350
MIRT447373	hsa-miR-590-3p	Homo sapiens	NUP205	23165	Homo sapiens	PAR-CLIP	Functional MTI (Weak)	22100165
MIRT449865	hsa-miR-590-3p	Homo sapiens	POFUT2	23275	Homo sapiens	PAR-CLIP	Functional MTI (Weak)	22100165
MIRT441753	hsa-miR-590-3p	Homo sapiens	AGTPBP1	23287	Homo sapiens	PAR-CLIP	Functional MTI (Weak)	22100165
MIRT667741	hsa-miR-590-3p	Homo sapiens	KIAA0930	23313	Homo sapiens	HITS-CLIP	Functional MTI (Weak)	23824327
MIRT016185	hsa-miR-590-3p	Homo sapiens	MED13L	23389	Homo sapiens	Sequencing	Functional MTI (Weak)	20371350
MIRT242220	hsa-miR-590-3p	Homo sapiens	TTC9	23508	Homo sapiens	PAR-CLIP	Functional MTI (Weak)	23446348
MIRT016184	hsa-miR-590-3p	Homo sapiens	KAT6B	23522	Homo sapiens	Sequencing	Functional MTI (Weak)	20371350
MIRT478387	hsa-miR-590-3p	Homo sapiens	DDAH1	23576	Homo sapiens	PAR-CLIP	Functional MTI (Weak)	23592263
MIRT520932	hsa-miR-590-3p	Homo sapiens	SSBP2	23635	Homo sapiens	PAR-CLIP	Functional MTI (Weak)	23446348
MIRT192609	hsa-miR-590-3p	Homo sapiens	HYPK	25764	Homo sapiens	HITS-CLIP	Functional MTI (Weak)	23824327
MIRT521096	hsa-miR-590-3p	Homo sapiens	SLC24A2	25769	Homo sapiens	PAR-CLIP	Functional MTI (Weak)	23446348
MIRT204633	hsa-miR-590-3p	Homo sapiens	MOB4	25843	Homo sapiens	PAR-CLIP	Functional MTI (Weak)	24398324
MIRT639968	hsa-miR-590-3p	Homo sapiens	PRKD2	25865	Homo sapiens	HITS-CLIP	Functional MTI (Weak)	23824327
MIRT787955	hsa-miR-590-3p	Homo sapiens	LETMD1	25875	Homo sapiens	HITS-CLIP	Functional MTI (Weak)	27418678
MIRT714432	hsa-miR-590-3p	Homo sapiens	SNED1	25992	Homo sapiens	HITS-CLIP	Functional MTI (Weak)	19536157
MIRT071767	hsa-miR-590-3p	Homo sapiens	RNF11	26994	Homo sapiens	PAR-CLIP	Functional MTI (Weak)	21572407
MIRT721540	hsa-miR-590-3p	Homo sapiens	DKK3	27122	Homo sapiens	HITS-CLIP	Functional MTI (Weak)	19536157
MIRT787954	hsa-miR-590-3p	Homo sapiens	INTU	27152	Homo sapiens	HITS-CLIP	Functional MTI (Weak)	27418678
MIRT645608	hsa-miR-590-3p	Homo sapiens	PCDH11X	27328	Homo sapiens	HITS-CLIP	Functional MTI (Weak)	23824327
MIRT450378	hsa-miR-590-3p	Homo sapiens	RABGEF1	27342	Homo sapiens	PAR-CLIP	Functional MTI (Weak)	22100165
MIRT337967	hsa-miR-590-3p	Homo sapiens	RACGAP1	29127	Homo sapiens	PAR-CLIP	Functional MTI (Weak)	20371350
MIRT505760	hsa-miR-590-3p	Homo sapiens	SENP1	29843	Homo sapiens	PAR-CLIP	Functional MTI (Weak)	23446348
MIRT613679	hsa-miR-590-3p	Homo sapiens	SH3KBP1	30011	Homo sapiens	HITS-CLIP	Functional MTI (Weak)	23824327
MIRT467390	hsa-miR-590-3p	Homo sapiens	SOCS7	30837	Homo sapiens	PAR-CLIP	Functional MTI (Weak)	23592263
MIRT446739	hsa-miR-590-3p	Homo sapiens	MYEF2	50804	Homo sapiens	PAR-CLIP	Functional MTI (Weak)	22100165
MIRT178772	hsa-miR-590-3p	Homo sapiens	RNF141	50862	Homo sapiens	PAR-CLIP	Functional MTI (Weak)	23592263
MIRT016211	hsa-miR-590-3p	Homo sapiens	ABHD17B	51104	Homo sapiens	Sequencing	Functional MTI (Weak)	20371350
MIRT016191	hsa-miR-590-3p	Homo sapiens	RDH11	51109	Homo sapiens	Sequencing//PAR-CLIP	Functional MTI (Weak)	20371350
MIRT016220	hsa-miR-590-3p	Homo sapiens	KMT5B	51111	Homo sapiens	Sequencing	Functional MTI (Weak)	20371350
MIRT016171	hsa-miR-590-3p	Homo sapiens	SBDS	51119	Homo sapiens	Sequencing	Functional MTI (Weak)	20371350
MIRT544834	hsa-miR-590-3p	Homo sapiens	ZNF639	51193	Homo sapiens	PAR-CLIP	Functional MTI (Weak)	21572407
MIRT639787	hsa-miR-590-3p	Homo sapiens	RAB9B	51209	Homo sapiens	HITS-CLIP	Functional MTI (Weak)	23824327
MIRT516658	hsa-miR-590-3p	Homo sapiens	PIGP	51227	Homo sapiens	PAR-CLIP	Functional MTI (Weak)	23446348
MIRT550053	hsa-miR-590-3p	Homo sapiens	RSRC1	51319	Homo sapiens	PAR-CLIP	Functional MTI (Weak)	21572407
MIRT787963	hsa-miR-590-3p	Homo sapiens	WAC	51322	Homo sapiens	HITS-CLIP	Functional MTI (Weak)	27418678
MIRT293385	hsa-miR-590-3p	Homo sapiens	ZBTB7A	51341	Homo sapiens	HITS-CLIP	Functional MTI (Weak)	23824327
MIRT654072	hsa-miR-590-3p	Homo sapiens	RWDD1	51389	Homo sapiens	HITS-CLIP	Functional MTI (Weak)	23824327
MIRT711840	hsa-miR-590-3p	Homo sapiens	AMOTL2	51421	Homo sapiens	HITS-CLIP	Functional MTI (Weak)	19536157
MIRT639751	hsa-miR-590-3p	Homo sapiens	FAM8A1	51439	Homo sapiens	HITS-CLIP	Functional MTI (Weak)	23824327
MIRT353824	hsa-miR-590-3p	Homo sapiens	PCYOX1	51449	Homo sapiens	HITS-CLIP	Functional MTI (Weak)	23824327
MIRT787952	hsa-miR-590-3p	Homo sapiens	GSKIP	51527	Homo sapiens	HITS-CLIP	Functional MTI (Weak)	27418678
MIRT016165	hsa-miR-590-3p	Homo sapiens	FAM49B	51571	Homo sapiens	Sequencing	Functional MTI (Weak)	20371350
MIRT613450	hsa-miR-590-3p	Homo sapiens	LUC7L2	51631	Homo sapiens	HITS-CLIP	Functional MTI (Weak)	23824327
MIRT016177	hsa-miR-590-3p	Homo sapiens	CMPK1	51727	Homo sapiens	Sequencing	Functional MTI (Weak)	20371350
MIRT229986	hsa-miR-590-3p	Homo sapiens	CHIC1	53344	Homo sapiens	PAR-CLIP	Functional MTI (Weak)	21572407
MIRT449508	hsa-miR-590-3p	Homo sapiens	TM6SF1	53346	Homo sapiens	PAR-CLIP	Functional MTI (Weak)	22100165
MIRT691462	hsa-miR-590-3p	Homo sapiens	C21orf58	54058	Homo sapiens	HITS-CLIP	Functional MTI (Weak)	23313552
MIRT016173	hsa-miR-590-3p	Homo sapiens	TERF2IP	54386	Homo sapiens	Sequencing	Functional MTI (Weak)	20371350
MIRT538029	hsa-miR-590-3p	Homo sapiens	DNAJC10	54431	Homo sapiens	PAR-CLIP	Functional MTI (Weak)	22012620
MIRT016223	hsa-miR-590-3p	Homo sapiens	TMX3	54495	Homo sapiens	Sequencing	Functional MTI (Weak)	20371350
MIRT775357	hsa-miR-590-3p	Homo sapiens	MRPL50	54534	Homo sapiens	PAR-CLIP	Functional MTI (Weak)	27292025
MIRT478351	hsa-miR-590-3p	Homo sapiens	DDIT4	54541	Homo sapiens	PAR-CLIP	Functional MTI (Weak)	23592263
MIRT516011	hsa-miR-590-3p	Homo sapiens	GPN2	54707	Homo sapiens	PAR-CLIP	Functional MTI (Weak)	23446348
MIRT508339	hsa-miR-590-3p	Homo sapiens	TET2	54790	Homo sapiens	PAR-CLIP	Functional MTI (Weak)	23446348
MIRT522571	hsa-miR-590-3p	Homo sapiens	MBTD1	54799	Homo sapiens	PAR-CLIP	Functional MTI (Weak)	23446348
MIRT514173	hsa-miR-590-3p	Homo sapiens	PGPEP1	54858	Homo sapiens	PAR-CLIP	Functional MTI (Weak)	23446348
MIRT658129	hsa-miR-590-3p	Homo sapiens	FNBP1L	54874	Homo sapiens	HITS-CLIP	Functional MTI (Weak)	23824327
MIRT527745	hsa-miR-590-3p	Homo sapiens	DCAF16	54876	Homo sapiens	PAR-CLIP	Functional MTI (Weak)	22012620
MIRT700642	hsa-miR-590-3p	Homo sapiens	PQLC2	54896	Homo sapiens	HITS-CLIP	Functional MTI (Weak)	23313552
MIRT615915	hsa-miR-590-3p	Homo sapiens	C1orf27	54953	Homo sapiens	HITS-CLIP	Functional MTI (Weak)	23824327
MIRT016159	hsa-miR-590-3p	Homo sapiens	PARP16	54956	Homo sapiens	Sequencing	Functional MTI (Weak)	20371350
MIRT641719	hsa-miR-590-3p	Homo sapiens	THG1L	54974	Homo sapiens	HITS-CLIP	Functional MTI (Weak)	23824327
MIRT673358	hsa-miR-590-3p	Homo sapiens	SLC35F6	54978	Homo sapiens	HITS-CLIP	Functional MTI (Weak)	23824327
MIRT691990	hsa-miR-590-3p	Homo sapiens	TTC38	55020	Homo sapiens	HITS-CLIP	Functional MTI (Weak)	23313552
MIRT452490	hsa-miR-590-3p	Homo sapiens	BANK1	55024	Homo sapiens	PAR-CLIP	Functional MTI (Weak)	23592263
MIRT535223	hsa-miR-590-3p	Homo sapiens	PIWIL2	55124	Homo sapiens	PAR-CLIP	Functional MTI (Weak)	22012620
MIRT549700	hsa-miR-590-3p	Homo sapiens	RBM23	55147	Homo sapiens	PAR-CLIP//HITS-CLIP	Functional MTI (Weak)	21572407
MIRT329287	hsa-miR-590-3p	Homo sapiens	TMEM33	55161	Homo sapiens	HITS-CLIP	Functional MTI (Weak)	23824327
MIRT219198	hsa-miR-590-3p	Homo sapiens	CENPQ	55166	Homo sapiens	PAR-CLIP	Functional MTI (Weak)	23446348
MIRT519568	hsa-miR-590-3p	Homo sapiens	MRPS10	55173	Homo sapiens	PAR-CLIP	Functional MTI (Weak)	23446348
MIRT092789	hsa-miR-590-3p	Homo sapiens	SETD5	55209	Homo sapiens	PAR-CLIP	Functional MTI (Weak)	20371350
MIRT653307	hsa-miR-590-3p	Homo sapiens	SMU1	55234	Homo sapiens	HITS-CLIP	Functional MTI (Weak)	23824327
MIRT016198	hsa-miR-590-3p	Homo sapiens	FBXW7	55294	Homo sapiens	Sequencing	Functional MTI (Weak)	20371350
MIRT751574	hsa-miR-590-3p	Homo sapiens	CHDH	55349	Homo sapiens	PAR-CLIP	Functional MTI (Weak)	26701625
MIRT705018	hsa-miR-590-3p	Homo sapiens	CAMK2N1	55450	Homo sapiens	HITS-CLIP	Functional MTI (Weak)	23313552
MIRT529056	hsa-miR-590-3p	Homo sapiens	KRBOX4	55634	Homo sapiens	PAR-CLIP	Functional MTI (Weak)	22012620
MIRT195883	hsa-miR-590-3p	Homo sapiens	DEPDC1	55635	Homo sapiens	PAR-CLIP	Functional MTI (Weak)	23446348
MIRT443183	hsa-miR-590-3p	Homo sapiens	DENND4C	55667	Homo sapiens	PAR-CLIP	Functional MTI (Weak)	22100165
MIRT016199	hsa-miR-590-3p	Homo sapiens	VPS35	55737	Homo sapiens	Sequencing	Functional MTI (Weak)	20371350
MIRT624018	hsa-miR-590-3p	Homo sapiens	ENAH	55740	Homo sapiens	HITS-CLIP	Functional MTI (Weak)	23824327
MIRT461348	hsa-miR-590-3p	Homo sapiens	NUP133	55746	Homo sapiens	PAR-CLIP	Functional MTI (Weak)	23592263
MIRT244277	hsa-miR-590-3p	Homo sapiens	TMEM30A	55754	Homo sapiens	PAR-CLIP	Functional MTI (Weak)	21572407
MIRT480062	hsa-miR-590-3p	Homo sapiens	CAND1	55832	Homo sapiens	PAR-CLIP	Functional MTI (Weak)	23592263
MIRT058544	hsa-miR-590-3p	Homo sapiens	CTTNBP2NL	55917	Homo sapiens	PAR-CLIP	Functional MTI (Weak)	21572407
MIRT562799	hsa-miR-590-3p	Homo sapiens	NDUFA12	55967	Homo sapiens	PAR-CLIP	Functional MTI (Weak)	20371350
MIRT615594	hsa-miR-590-3p	Homo sapiens	GNG12	55970	Homo sapiens	HITS-CLIP	Functional MTI (Weak)	23824327
MIRT016227	hsa-miR-590-3p	Homo sapiens	SERTAD4	56256	Homo sapiens	Sequencing	Functional MTI (Weak)	20371350
MIRT639456	hsa-miR-590-3p	Homo sapiens	CTNNBL1	56259	Homo sapiens	HITS-CLIP	Functional MTI (Weak)	23824327
MIRT507097	hsa-miR-590-3p	Homo sapiens	GPCPD1	56261	Homo sapiens	PAR-CLIP	Functional MTI (Weak)	23446348
MIRT507398	hsa-miR-590-3p	Homo sapiens	EMC7	56851	Homo sapiens	PAR-CLIP	Functional MTI (Weak)	23446348
MIRT787962	hsa-miR-590-3p	Homo sapiens	UGGT1	56886	Homo sapiens	HITS-CLIP	Functional MTI (Weak)	27418678
MIRT104173	hsa-miR-590-3p	Homo sapiens	PHTF2	57157	Homo sapiens	PAR-CLIP	Functional MTI (Weak)	23446348
MIRT016222	hsa-miR-590-3p	Homo sapiens	GATAD2B	57459	Homo sapiens	Sequencing	Functional MTI (Weak)	20371350
MIRT016195	hsa-miR-590-3p	Homo sapiens	NUFIP2	57532	Homo sapiens	Sequencing	Functional MTI (Weak)	20371350
MIRT547415	hsa-miR-590-3p	Homo sapiens	MIB1	57534	Homo sapiens	PAR-CLIP	Functional MTI (Weak)	21572407
MIRT557253	hsa-miR-590-3p	Homo sapiens	CRAMP1	57585	Homo sapiens	PAR-CLIP	Functional MTI (Weak)	21572407
MIRT230396	hsa-miR-590-3p	Homo sapiens	JCAD	57608	Homo sapiens	PAR-CLIP	Functional MTI (Weak)	23446348
MIRT531664	hsa-miR-590-3p	Homo sapiens	ZFP14	57677	Homo sapiens	PAR-CLIP	Functional MTI (Weak)	22012620
MIRT687721	hsa-miR-590-3p	Homo sapiens	KIAA1614	57710	Homo sapiens	HITS-CLIP	Functional MTI (Weak)	23313552
MIRT347940	hsa-miR-590-3p	Homo sapiens	ZNF529	57711	Homo sapiens	PAR-CLIP	Functional MTI (Weak)	21572407
MIRT775358	hsa-miR-590-3p	Homo sapiens	RAP2C	57826	Homo sapiens	PAR-CLIP	Functional MTI (Weak)	27292025
MIRT406885	hsa-miR-590-3p	Homo sapiens	PTBP2	58155	Homo sapiens	PAR-CLIP	Functional MTI (Weak)	20371350
MIRT710747	hsa-miR-590-3p	Homo sapiens	ZNF71	58491	Homo sapiens	HITS-CLIP	Functional MTI (Weak)	19536157
MIRT016210	hsa-miR-590-3p	Homo sapiens	PLEKHA1	59338	Homo sapiens	Sequencing	Functional MTI (Weak)	20371350
MIRT636995	hsa-miR-590-3p	Homo sapiens	PLEKHA2	59339	Homo sapiens	HITS-CLIP	Functional MTI (Weak)	23824327
MIRT562867	hsa-miR-590-3p	Homo sapiens	PBOV1	59351	Homo sapiens	PAR-CLIP	Functional MTI (Weak)	20371350
MIRT522248	hsa-miR-590-3p	Homo sapiens	NPFFR1	64106	Homo sapiens	PAR-CLIP	Functional MTI (Weak)	23446348
MIRT409071	hsa-miR-590-3p	Homo sapiens	NOM1	64434	Homo sapiens	PAR-CLIP	Functional MTI (Weak)	23446348
MIRT057759	hsa-miR-590-3p	Homo sapiens	MFSD14A	64645	Homo sapiens	HITS-CLIP	Functional MTI (Weak)	23824327
MIRT016168	hsa-miR-590-3p	Homo sapiens	IPPK	64768	Homo sapiens	Sequencing	Functional MTI (Weak)	20371350
MIRT709733	hsa-miR-590-3p	Homo sapiens	NMNAT1	64802	Homo sapiens	HITS-CLIP	Functional MTI (Weak)	19536157
MIRT062184	hsa-miR-590-3p	Homo sapiens	WNK1	65125	Homo sapiens	HITS-CLIP	Functional MTI (Weak)	23824327
MIRT016175	hsa-miR-590-3p	Homo sapiens	SPATS2	65244	Homo sapiens	Sequencing	Functional MTI (Weak)	20371350
MIRT506140	hsa-miR-590-3p	Homo sapiens	PLEKHA3	65977	Homo sapiens	PAR-CLIP	Functional MTI (Weak)	23446348
MIRT016190	hsa-miR-590-3p	Homo sapiens	TAF1D	79101	Homo sapiens	Sequencing	Functional MTI (Weak)	20371350
MIRT635636	hsa-miR-590-3p	Homo sapiens	PRR15L	79170	Homo sapiens	HITS-CLIP	Functional MTI (Weak)	23824327
MIRT016206	hsa-miR-590-3p	Homo sapiens	HAUS3	79441	Homo sapiens	Sequencing//PAR-CLIP	Functional MTI (Weak)	20371350
MIRT016221	hsa-miR-590-3p	Homo sapiens	ATP13A3	79572	Homo sapiens	Sequencing//PAR-CLIP	Functional MTI (Weak)	20371350
MIRT016170	hsa-miR-590-3p	Homo sapiens	QTRT2	79691	Homo sapiens	Sequencing	Functional MTI (Weak)	20371350
MIRT696153	hsa-miR-590-3p	Homo sapiens	WDR59	79726	Homo sapiens	HITS-CLIP	Functional MTI (Weak)	23313552
MIRT515347	hsa-miR-590-3p	Homo sapiens	CXorf36	79742	Homo sapiens	PAR-CLIP	Functional MTI (Weak)	23446348
MIRT528228	hsa-miR-590-3p	Homo sapiens	METTL8	79828	Homo sapiens	PAR-CLIP	Functional MTI (Weak)	22012620
MIRT271390	hsa-miR-590-3p	Homo sapiens	PYROXD1	79912	Homo sapiens	HITS-CLIP	Functional MTI (Weak)	19536157
MIRT550235	hsa-miR-590-3p	Homo sapiens	DSN1	79980	Homo sapiens	PAR-CLIP	Functional MTI (Weak)	21572407
MIRT521946	hsa-miR-590-3p	Homo sapiens	PHC3	80012	Homo sapiens	PAR-CLIP	Functional MTI (Weak)	23446348
MIRT016203	hsa-miR-590-3p	Homo sapiens	PGAP1	80055	Homo sapiens	Sequencing	Functional MTI (Weak)	20371350
MIRT609961	hsa-miR-590-3p	Homo sapiens	ATF7IP2	80063	Homo sapiens	HITS-CLIP	Functional MTI (Weak)	23824327
MIRT016209	hsa-miR-590-3p	Homo sapiens	NAA15	80155	Homo sapiens	Sequencing	Functional MTI (Weak)	20371350
MIRT709600	hsa-miR-590-3p	Homo sapiens	IFT74	80173	Homo sapiens	HITS-CLIP	Functional MTI (Weak)	19536157
MIRT109589	hsa-miR-590-3p	Homo sapiens	KLHL15	80311	Homo sapiens	PAR-CLIP	Functional MTI (Weak)	20371350
MIRT519493	hsa-miR-590-3p	Homo sapiens	PNPLA3	80339	Homo sapiens	PAR-CLIP	Functional MTI (Weak)	23446348
MIRT016229	hsa-miR-590-3p	Homo sapiens	SETD7	80854	Homo sapiens	Sequencing	Functional MTI (Weak)	20371350
MIRT521063	hsa-miR-590-3p	Homo sapiens	SLC25A32	81034	Homo sapiens	PAR-CLIP	Functional MTI (Weak)	23446348
MIRT614826	hsa-miR-590-3p	Homo sapiens	NECTIN4	81607	Homo sapiens	HITS-CLIP	Functional MTI (Weak)	23824327
MIRT180821	hsa-miR-590-3p	Homo sapiens	ANP32E	81611	Homo sapiens	PAR-CLIP	Functional MTI (Weak)	22012620
MIRT705038	hsa-miR-590-3p	Homo sapiens	C6orf62	81688	Homo sapiens	HITS-CLIP	Functional MTI (Weak)	23313552
MIRT534084	hsa-miR-590-3p	Homo sapiens	SPRY4	81848	Homo sapiens	PAR-CLIP	Functional MTI (Weak)	22012620
MIRT655355	hsa-miR-590-3p	Homo sapiens	PCDH11Y	83259	Homo sapiens	HITS-CLIP	Functional MTI (Weak)	23824327
MIRT517968	hsa-miR-590-3p	Homo sapiens	ZMIZ2	83637	Homo sapiens	PAR-CLIP	Functional MTI (Weak)	23446348
MIRT517269	hsa-miR-590-3p	Homo sapiens	NRIP2	83714	Homo sapiens	PAR-CLIP	Functional MTI (Weak)	23446348
MIRT787956	hsa-miR-590-3p	Homo sapiens	MIXL1	83881	Homo sapiens	HITS-CLIP	Functional MTI (Weak)	27418678
MIRT467282	hsa-miR-590-3p	Homo sapiens	SPNS1	83985	Homo sapiens	PAR-CLIP	Functional MTI (Weak)	23592263
MIRT667665	hsa-miR-590-3p	Homo sapiens	KREMEN1	83999	Homo sapiens	HITS-CLIP	Functional MTI (Weak)	23824327
MIRT451643	hsa-miR-590-3p	Homo sapiens	FAM96A	84191	Homo sapiens	PAR-CLIP	Functional MTI (Weak)	23592263
MIRT684221	hsa-miR-590-3p	Homo sapiens	C9orf64	84267	Homo sapiens	HITS-CLIP	Functional MTI (Weak)	23313552
MIRT636132	hsa-miR-590-3p	Homo sapiens	YIPF4	84272	Homo sapiens	HITS-CLIP	Functional MTI (Weak)	23824327
MIRT519016	hsa-miR-590-3p	Homo sapiens	NOA1	84273	Homo sapiens	PAR-CLIP	Functional MTI (Weak)	23446348
MIRT566739	hsa-miR-590-3p	Homo sapiens	MSANTD4	84437	Homo sapiens	PAR-CLIP	Functional MTI (Weak)	20371350
MIRT553008	hsa-miR-590-3p	Homo sapiens	USP38	84640	Homo sapiens	PAR-CLIP	Functional MTI (Weak)	21572407
MIRT183618	hsa-miR-590-3p	Homo sapiens	PPP1R15B	84919	Homo sapiens	PAR-CLIP	Functional MTI (Weak)	23592263
MIRT688362	hsa-miR-590-3p	Homo sapiens	SELENOI	85465	Homo sapiens	HITS-CLIP	Functional MTI (Weak)	23313552
MIRT150165	hsa-miR-590-3p	Homo sapiens	MIDN	90007	Homo sapiens	HITS-CLIP	Functional MTI (Weak)	23824327
MIRT724330	hsa-miR-590-3p	Homo sapiens	TIMM29	90580	Homo sapiens	HITS-CLIP	Functional MTI (Weak)	19536157
MIRT371238	hsa-miR-590-3p	Homo sapiens	LYRM7	90624	Homo sapiens	PAR-CLIP	Functional MTI (Weak)	23446348
MIRT016204	hsa-miR-590-3p	Homo sapiens	ANGEL2	90806	Homo sapiens	Sequencing	Functional MTI (Weak)	20371350
MIRT016202	hsa-miR-590-3p	Homo sapiens	DHX57	90957	Homo sapiens	Sequencing	Functional MTI (Weak)	20371350
MIRT646632	hsa-miR-590-3p	Homo sapiens	SLC25A46	91137	Homo sapiens	HITS-CLIP	Functional MTI (Weak)	23824327
MIRT016161	hsa-miR-590-3p	Homo sapiens	TMEM259	91304	Homo sapiens	Sequencing	Functional MTI (Weak)	20371350
MIRT310521	hsa-miR-590-3p	Homo sapiens	YTHDC1	91746	Homo sapiens	PAR-CLIP	Functional MTI (Weak)	23592263
MIRT724022	hsa-miR-590-3p	Homo sapiens	LMBRD2	92255	Homo sapiens	HITS-CLIP	Functional MTI (Weak)	19536157
MIRT787964	hsa-miR-590-3p	Homo sapiens	ZNF276	92822	Homo sapiens	HITS-CLIP	Functional MTI (Weak)	27418678
MIRT619324	hsa-miR-590-3p	Homo sapiens	PIGM	93183	Homo sapiens	HITS-CLIP	Functional MTI (Weak)	23824327
MIRT016219	hsa-miR-590-3p	Homo sapiens	TMEM123	114908	Homo sapiens	Sequencing	Functional MTI (Weak)	20371350
MIRT354445	hsa-miR-590-3p	Homo sapiens	LRRC58	116064	Homo sapiens	PAR-CLIP	Functional MTI (Weak)	23446348
MIRT518030	hsa-miR-590-3p	Homo sapiens	ABHD15	116236	Homo sapiens	PAR-CLIP	Functional MTI (Weak)	23446348
MIRT702038	hsa-miR-590-3p	Homo sapiens	MOGAT1	116255	Homo sapiens	HITS-CLIP	Functional MTI (Weak)	23313552
MIRT244041	hsa-miR-590-3p	Homo sapiens	SLC16A10	117247	Homo sapiens	PAR-CLIP	Functional MTI (Weak)	23446348
MIRT669615	hsa-miR-590-3p	Homo sapiens	AEBP2	121536	Homo sapiens	HITS-CLIP	Functional MTI (Weak)	23824327
MIRT640289	hsa-miR-590-3p	Homo sapiens	SPIC	121599	Homo sapiens	HITS-CLIP	Functional MTI (Weak)	23824327
MIRT653176	hsa-miR-590-3p	Homo sapiens	SPPL3	121665	Homo sapiens	HITS-CLIP	Functional MTI (Weak)	23824327
MIRT016215	hsa-miR-590-3p	Homo sapiens	NAA30	122830	Homo sapiens	Sequencing	Functional MTI (Weak)	20371350
MIRT615776	hsa-miR-590-3p	Homo sapiens	FSD2	123722	Homo sapiens	HITS-CLIP	Functional MTI (Weak)	23824327
MIRT016174	hsa-miR-590-3p	Homo sapiens	FAM210A	125228	Homo sapiens	Sequencing	Functional MTI (Weak)	20371350
MIRT640866	hsa-miR-590-3p	Homo sapiens	TSHZ2	128553	Homo sapiens	HITS-CLIP	Functional MTI (Weak)	23824327
MIRT787961	hsa-miR-590-3p	Homo sapiens	TRABD2A	129293	Homo sapiens	HITS-CLIP	Functional MTI (Weak)	27418678
MIRT551638	hsa-miR-590-3p	Homo sapiens	TRUB1	142940	Homo sapiens	PAR-CLIP	Functional MTI (Weak)	21572407
MIRT016230	hsa-miR-590-3p	Homo sapiens	SESN3	143686	Homo sapiens	Sequencing	Functional MTI (Weak)	20371350
MIRT272740	hsa-miR-590-3p	Homo sapiens	ALG10B	144245	Homo sapiens	PAR-CLIP	Functional MTI (Weak)	20371350
MIRT560033	hsa-miR-590-3p	Homo sapiens	TMEM120B	144404	Homo sapiens	PAR-CLIP	Functional MTI (Weak)	20371350
MIRT518500	hsa-miR-590-3p	Homo sapiens	FAM161B	145483	Homo sapiens	PAR-CLIP	Functional MTI (Weak)	23446348
MIRT683235	hsa-miR-590-3p	Homo sapiens	ERVV-1	147664	Homo sapiens	HITS-CLIP	Functional MTI (Weak)	23313552
MIRT522655	hsa-miR-590-3p	Homo sapiens	MANEAL	149175	Homo sapiens	PAR-CLIP	Functional MTI (Weak)	23446348
MIRT016218	hsa-miR-590-3p	Homo sapiens	PDIK1L	149420	Homo sapiens	Sequencing	Functional MTI (Weak)	20371350
MIRT508369	hsa-miR-590-3p	Homo sapiens	ITPRIPL1	150771	Homo sapiens	PAR-CLIP	Functional MTI (Weak)	23446348
MIRT616776	hsa-miR-590-3p	Homo sapiens	KANSL1L	151050	Homo sapiens	HITS-CLIP	Functional MTI (Weak)	23824327
MIRT622445	hsa-miR-590-3p	Homo sapiens	RNF217	154214	Homo sapiens	HITS-CLIP	Functional MTI (Weak)	23824327
MIRT722666	hsa-miR-590-3p	Homo sapiens	VKORC1L1	154807	Homo sapiens	HITS-CLIP	Functional MTI (Weak)	19536157
MIRT518489	hsa-miR-590-3p	Homo sapiens	C8orf37	157657	Homo sapiens	PAR-CLIP	Functional MTI (Weak)	23446348
MIRT514275	hsa-miR-590-3p	Homo sapiens	ZNF519	162655	Homo sapiens	PAR-CLIP	Functional MTI (Weak)	23446348
MIRT637374	hsa-miR-590-3p	Homo sapiens	ZNF383	163087	Homo sapiens	HITS-CLIP	Functional MTI (Weak)	23824327
MIRT016205	hsa-miR-590-3p	Homo sapiens	UBXN2A	165324	Homo sapiens	Sequencing	Functional MTI (Weak)	20371350
MIRT016182	hsa-miR-590-3p	Homo sapiens	MIER3	166968	Homo sapiens	Sequencing	Functional MTI (Weak)	20371350
MIRT016207	hsa-miR-590-3p	Homo sapiens	PAPD4	167153	Homo sapiens	Sequencing	Functional MTI (Weak)	20371350
MIRT517768	hsa-miR-590-3p	Homo sapiens	ZNF366	167465	Homo sapiens	PAR-CLIP	Functional MTI (Weak)	23446348
MIRT518365	hsa-miR-590-3p	Homo sapiens	THAP8	199745	Homo sapiens	PAR-CLIP	Functional MTI (Weak)	23446348
MIRT718563	hsa-miR-590-3p	Homo sapiens	MUC20	200958	Homo sapiens	HITS-CLIP	Functional MTI (Weak)	19536157
MIRT724047	hsa-miR-590-3p	Homo sapiens	SMIM14	201895	Homo sapiens	HITS-CLIP	Functional MTI (Weak)	19536157
MIRT016192	hsa-miR-590-3p	Homo sapiens	HIPK1	204851	Homo sapiens	Sequencing	Functional MTI (Weak)	20371350
MIRT016224	hsa-miR-590-3p	Homo sapiens	REEP3	221035	Homo sapiens	Sequencing	Functional MTI (Weak)	20371350
MIRT536564	hsa-miR-590-3p	Homo sapiens	JMJD1C	221037	Homo sapiens	PAR-CLIP	Functional MTI (Weak)	22012620
MIRT443224	hsa-miR-590-3p	Homo sapiens	ARL5B	221079	Homo sapiens	PAR-CLIP	Functional MTI (Weak)	22100165
MIRT515597	hsa-miR-590-3p	Homo sapiens	FBXL13	222235	Homo sapiens	PAR-CLIP	Functional MTI (Weak)	23446348
MIRT016197	hsa-miR-590-3p	Homo sapiens	KCTD20	222658	Homo sapiens	Sequencing	Functional MTI (Weak)	20371350
MIRT531332	hsa-miR-590-3p	Homo sapiens	SEMA3D	223117	Homo sapiens	PAR-CLIP	Functional MTI (Weak)	22012620
MIRT503745	hsa-miR-590-3p	Homo sapiens	GPATCH11	253635	Homo sapiens	PAR-CLIP	Functional MTI (Weak)	23446348
MIRT102659	hsa-miR-590-3p	Homo sapiens	UBN2	254048	Homo sapiens	PAR-CLIP	Functional MTI (Weak)	20371350
MIRT563715	hsa-miR-590-3p	Homo sapiens	SVIP	258010	Homo sapiens	PAR-CLIP	Functional MTI (Weak)	20371350
MIRT514798	hsa-miR-590-3p	Homo sapiens	SLC25A45	283130	Homo sapiens	PAR-CLIP	Functional MTI (Weak)	23446348
MIRT715817	hsa-miR-590-3p	Homo sapiens	NUDT7	283927	Homo sapiens	HITS-CLIP	Functional MTI (Weak)	19536157
MIRT560028	hsa-miR-590-3p	Homo sapiens	ZNF780A	284323	Homo sapiens	PAR-CLIP	Functional MTI (Weak)	20371350
MIRT444305	hsa-miR-590-3p	Homo sapiens	SREK1IP1	285672	Homo sapiens	PAR-CLIP	Functional MTI (Weak)	22100165
MIRT693029	hsa-miR-590-3p	Homo sapiens	LINC00632	286411	Homo sapiens	HITS-CLIP	Functional MTI (Weak)	23313552
MIRT347916	hsa-miR-590-3p	Homo sapiens	ZNF260	339324	Homo sapiens	HITS-CLIP	Functional MTI (Weak)	19536157
MIRT641005	hsa-miR-590-3p	Homo sapiens	SLC35E4	339665	Homo sapiens	HITS-CLIP	Functional MTI (Weak)	23824327
MIRT525351	hsa-miR-590-3p	Homo sapiens	XKR7	343702	Homo sapiens	PAR-CLIP	Functional MTI (Weak)	22012620
MIRT734183	hsa-miR-590-3p	Homo sapiens	MACC1	346389	Homo sapiens	Luciferase reporter assay//qRT-PCR//Western blot	Functional MTI	28348518
MIRT514942	hsa-miR-590-3p	Homo sapiens	GPR141	353345	Homo sapiens	PAR-CLIP	Functional MTI (Weak)	23446348
MIRT701424	hsa-miR-590-3p	Homo sapiens	NHLRC2	374354	Homo sapiens	HITS-CLIP	Functional MTI (Weak)	23313552
MIRT787960	hsa-miR-590-3p	Homo sapiens	SOGA3	387104	Homo sapiens	HITS-CLIP	Functional MTI (Weak)	27418678
MIRT538827	hsa-miR-590-3p	Homo sapiens	C16orf87	388272	Homo sapiens	PAR-CLIP	Functional MTI (Weak)	22012620
MIRT016226	hsa-miR-590-3p	Homo sapiens	RBM12B	389677	Homo sapiens	Sequencing	Functional MTI (Weak)	20371350
MIRT514530	hsa-miR-590-3p	Homo sapiens	GDPGP1	390637	Homo sapiens	PAR-CLIP	Functional MTI (Weak)	23446348
MIRT517157	hsa-miR-590-3p	Homo sapiens	VHLL	391104	Homo sapiens	PAR-CLIP	Functional MTI (Weak)	23446348
MIRT445844	hsa-miR-590-3p	Homo sapiens	KLHL31	401265	Homo sapiens	PAR-CLIP	Functional MTI (Weak)	22100165
MIRT276861	hsa-miR-590-3p	Homo sapiens	MZT1	440145	Homo sapiens	PAR-CLIP	Functional MTI (Weak)	23592263
MIRT517663	hsa-miR-590-3p	Homo sapiens	TRIM72	493829	Homo sapiens	PAR-CLIP	Functional MTI (Weak)	23446348
MIRT712642	hsa-miR-590-3p	Homo sapiens	ARL14EPL	644100	Homo sapiens	HITS-CLIP	Functional MTI (Weak)	19536157
MIRT698458	hsa-miR-590-3p	Homo sapiens	TLCD2	727910	Homo sapiens	HITS-CLIP	Functional MTI (Weak)	23313552
MIRT722654	hsa-miR-590-3p	Homo sapiens	SIGLEC14	100049587	Homo sapiens	HITS-CLIP	Functional MTI (Weak)	19536157
MIRT204602	hsa-miR-590-3p	Homo sapiens	HSPE1-MOB4	100529241	Homo sapiens	PAR-CLIP	Functional MTI (Weak)	24398324
MIRT550544	hsa-miR-590-3p	Homo sapiens	MYZAP	100820829	Homo sapiens	PAR-CLIP	Functional MTI (Weak)	21572407
MIRT614113	hsa-miR-590-3p	Homo sapiens	C7orf55-LUC7L2	100996928	Homo sapiens	HITS-CLIP	Functional MTI (Weak)	23824327

## Sheet: hsa-miR-492
The potential target genes of has-miR-492.
miRTarBase ID	miRNA	Species (miRNA)	Target Gene	Target Gene (Entrez ID)	Species (Target Gene)	Experiments	Support Type	References (PMID)
MIRT006069	hsa-miR-492	Homo sapiens	BAAT	570	Homo sapiens	Microarray//qRT-PCR	Functional MTI (Weak)	21319197
MIRT006070	hsa-miR-492	Homo sapiens	GDA	9615	Homo sapiens	Microarray//qRT-PCR	Functional MTI (Weak)	21319197
MIRT006071	hsa-miR-492	Homo sapiens	CDKN2A	1029	Homo sapiens	Microarray//qRT-PCR	Functional MTI (Weak)	21319197
MIRT006072	hsa-miR-492	Homo sapiens	BID	637	Homo sapiens	Microarray//qRT-PCR	Functional MTI (Weak)	21319197
MIRT006073	hsa-miR-492	Homo sapiens	ALB	213	Homo sapiens	Microarray//qRT-PCR	Functional MTI (Weak)	21319197
MIRT006074	hsa-miR-492	Homo sapiens	HSD3B1	3283	Homo sapiens	Microarray//qRT-PCR	Functional MTI (Weak)	21319197
MIRT006075	hsa-miR-492	Homo sapiens	TCF21	6943	Homo sapiens	Microarray//qRT-PCR	Functional MTI (Weak)	21319197
MIRT006076	hsa-miR-492	Homo sapiens	ST6GAL1	6480	Homo sapiens	Microarray//qRT-PCR	Functional MTI (Weak)	21319197
MIRT054834	hsa-miR-492	Homo sapiens	PTEN	5728	Homo sapiens	Luciferase reporter assay//Microarray//Western blot//qRT-PCR	Functional MTI	25253996
MIRT061582	hsa-miR-492	Homo sapiens	BTG2	7832	Homo sapiens	PAR-CLIP	Functional MTI (Weak)	20371350
MIRT261800	hsa-miR-492	Homo sapiens	BUB3	9184	Homo sapiens	PAR-CLIP	Functional MTI (Weak)	23592263
MIRT303854	hsa-miR-492	Homo sapiens	MAT2A	4144	Homo sapiens	PAR-CLIP	Functional MTI (Weak)	21572407
MIRT347533	hsa-miR-492	Homo sapiens	CEBPG	1054	Homo sapiens	PAR-CLIP	Functional MTI (Weak)	23446348
MIRT358522	hsa-miR-492	Homo sapiens	HNRNPAB	3182	Homo sapiens	PAR-CLIP	Functional MTI (Weak)	20371350
MIRT456730	hsa-miR-492	Homo sapiens	TMEM239	100288797	Homo sapiens	PAR-CLIP	Functional MTI (Weak)	23592263
MIRT463383	hsa-miR-492	Homo sapiens	ZER1	10444	Homo sapiens	PAR-CLIP	Functional MTI (Weak)	23592263
MIRT475259	hsa-miR-492	Homo sapiens	IGF1R	3480	Homo sapiens	PAR-CLIP	Functional MTI (Weak)	23592263
MIRT489200	hsa-miR-492	Homo sapiens	RPH3AL	9501	Homo sapiens	PAR-CLIP	Functional MTI (Weak)	23592263
MIRT507542	hsa-miR-492	Homo sapiens	DHX33	56919	Homo sapiens	PAR-CLIP	Functional MTI (Weak)	23446348
MIRT525973	hsa-miR-492	Homo sapiens	SPA17	53340	Homo sapiens	PAR-CLIP	Functional MTI (Weak)	22012620
MIRT527062	hsa-miR-492	Homo sapiens	PPP6R1	22870	Homo sapiens	PAR-CLIP	Functional MTI (Weak)	22012620
MIRT529210	hsa-miR-492	Homo sapiens	CYP20A1	57404	Homo sapiens	PAR-CLIP	Functional MTI (Weak)	22012620
MIRT531855	hsa-miR-492	Homo sapiens	MAP2K2	5605	Homo sapiens	PAR-CLIP	Functional MTI (Weak)	22012620
MIRT535414	hsa-miR-492	Homo sapiens	PDZD8	118987	Homo sapiens	PAR-CLIP	Functional MTI (Weak)	22012620
MIRT566066	hsa-miR-492	Homo sapiens	RCC2	55920	Homo sapiens	PAR-CLIP	Functional MTI (Weak)	20371350
MIRT569296	hsa-miR-492	Homo sapiens	SURF6	6838	Homo sapiens	PAR-CLIP	Functional MTI (Weak)	20371350
MIRT569441	hsa-miR-492	Homo sapiens	RFWD3	55159	Homo sapiens	PAR-CLIP	Functional MTI (Weak)	20371350
MIRT608509	hsa-miR-492	Homo sapiens	UBN2	254048	Homo sapiens	HITS-CLIP	Functional MTI (Weak)	24906430
MIRT621401	hsa-miR-492	Homo sapiens	PYCR3	65263	Homo sapiens	HITS-CLIP	Functional MTI (Weak)	23824327
MIRT635092	hsa-miR-492	Homo sapiens	AKIRIN1	79647	Homo sapiens	HITS-CLIP	Functional MTI (Weak)	23824327
MIRT645273	hsa-miR-492	Homo sapiens	SLC38A5	92745	Homo sapiens	HITS-CLIP	Functional MTI (Weak)	23824327
MIRT654040	hsa-miR-492	Homo sapiens	SAMD12	401474	Homo sapiens	HITS-CLIP	Functional MTI (Weak)	23824327
MIRT657950	hsa-miR-492	Homo sapiens	GAPVD1	26130	Homo sapiens	HITS-CLIP	Functional MTI (Weak)	23824327
MIRT696710	hsa-miR-492	Homo sapiens	TAX1BP3	30851	Homo sapiens	HITS-CLIP	Functional MTI (Weak)	23313552
MIRT709186	hsa-miR-492	Homo sapiens	SAPCD2	89958	Homo sapiens	HITS-CLIP	Functional MTI (Weak)	19536157
MIRT714637	hsa-miR-492	Homo sapiens	TM4SF18	116441	Homo sapiens	HITS-CLIP	Functional MTI (Weak)	19536157
MIRT721763	hsa-miR-492	Homo sapiens	INF2	64423	Homo sapiens	HITS-CLIP	Functional MTI (Weak)	19536157
MIRT732455	hsa-miR-492	Homo sapiens	MZF1	7593	Homo sapiens	qRT-PCR//Luciferase reporter assay//Western blot	Functional MTI	25284586
MIRT735186	hsa-miR-492	Homo sapiens	BSG	682	Homo sapiens	Luciferase reporter assay//qRT-PCR//Western blot	Functional MTI	25862460
MIRT749241	hsa-miR-492	Homo sapiens	COLGALT1	79709	Homo sapiens	PAR-CLIP	Functional MTI (Weak)	26701625
MIRT749242	hsa-miR-492	Homo sapiens	GMEB2	26205	Homo sapiens	PAR-CLIP	Functional MTI (Weak)	26701625
MIRT749243	hsa-miR-492	Homo sapiens	TMEM246	84302	Homo sapiens	PAR-CLIP	Functional MTI (Weak)	26701625
MIRT749244	hsa-miR-492	Homo sapiens	WDR45B	56270	Homo sapiens	PAR-CLIP	Functional MTI (Weak)	26701625
MIRT749245	hsa-miR-492	Homo sapiens	XPC	7508	Homo sapiens	PAR-CLIP	Functional MTI (Weak)	26701625
MIRT772763	hsa-miR-492	Homo sapiens	CDC34	997	Homo sapiens	PAR-CLIP	Functional MTI (Weak)	27292025

## Sheet: hsa-miR-631
The potential target genes of hsa-miR-631.
miRTarBase ID	miRNA	Species (miRNA)	Target Gene	Target Gene (Entrez ID)	Species (Target Gene)	Experiments	Support Type	References (PMID)
MIRT004760	hsa-miR-631	Homo sapiens	SULT1A1	6817	Homo sapiens	Luciferase reporter assay//qRT-PCR//Western blot	Functional MTI	20881232
MIRT055099	hsa-miR-631	Homo sapiens	SCD	6319	Homo sapiens	PAR-CLIP	Functional MTI (Weak)	23592263
MIRT061586	hsa-miR-631	Homo sapiens	BTG2	7832	Homo sapiens	PAR-CLIP	Functional MTI (Weak)	24398324
MIRT150003	hsa-miR-631	Homo sapiens	MIDN	90007	Homo sapiens	HITS-CLIP	Functional MTI (Weak)	23313552
MIRT151604	hsa-miR-631	Homo sapiens	ZNF526	116115	Homo sapiens	PAR-CLIP	Functional MTI (Weak)	21572407
MIRT268581	hsa-miR-631	Homo sapiens	TOR3A	64222	Homo sapiens	PAR-CLIP	Functional MTI (Weak)	20371350
MIRT303856	hsa-miR-631	Homo sapiens	MAT2A	4144	Homo sapiens	PAR-CLIP	Functional MTI (Weak)	21572407
MIRT347535	hsa-miR-631	Homo sapiens	CEBPG	1054	Homo sapiens	PAR-CLIP	Functional MTI (Weak)	23446348
MIRT358525	hsa-miR-631	Homo sapiens	HNRNPAB	3182	Homo sapiens	PAR-CLIP	Functional MTI (Weak)	20371350
MIRT444122	hsa-miR-631	Homo sapiens	ZNRF3	84133	Homo sapiens	PAR-CLIP	Functional MTI (Weak)	22100165
MIRT450330	hsa-miR-631	Homo sapiens	LRWD1	222229	Homo sapiens	PAR-CLIP	Functional MTI (Weak)	22100165
MIRT456735	hsa-miR-631	Homo sapiens	TMEM239	100288797	Homo sapiens	PAR-CLIP	Functional MTI (Weak)	23592263
MIRT460857	hsa-miR-631	Homo sapiens	TBC1D19	55296	Homo sapiens	PAR-CLIP	Functional MTI (Weak)	23592263
MIRT463386	hsa-miR-631	Homo sapiens	ZER1	10444	Homo sapiens	PAR-CLIP	Functional MTI (Weak)	23592263
MIRT466765	hsa-miR-631	Homo sapiens	SYNCRIP	10492	Homo sapiens	PAR-CLIP	Functional MTI (Weak)	23592263
MIRT481370	hsa-miR-631	Homo sapiens	ATG9A	79065	Homo sapiens	PAR-CLIP	Functional MTI (Weak)	23592263
MIRT484802	hsa-miR-631	Homo sapiens	GPRC5A	9052	Homo sapiens	PAR-CLIP	Functional MTI (Weak)	23592263
MIRT486218	hsa-miR-631	Homo sapiens	RNASEK	440400	Homo sapiens	PAR-CLIP	Functional MTI (Weak)	23592263
MIRT487093	hsa-miR-631	Homo sapiens	WDCP	80304	Homo sapiens	PAR-CLIP	Functional MTI (Weak)	23592263
MIRT497653	hsa-miR-631	Homo sapiens	PARVA	55742	Homo sapiens	PAR-CLIP	Functional MTI (Weak)	22291592
MIRT508696	hsa-miR-631	Homo sapiens	MTRNR2L4	100463285	Homo sapiens	PAR-CLIP	Functional MTI (Weak)	23446348
MIRT520187	hsa-miR-631	Homo sapiens	WBP2	23558	Homo sapiens	PAR-CLIP	Functional MTI (Weak)	23446348
MIRT526992	hsa-miR-631	Homo sapiens	ARL8B	55207	Homo sapiens	PAR-CLIP	Functional MTI (Weak)	22012620
MIRT528933	hsa-miR-631	Homo sapiens	SFMBT2	57713	Homo sapiens	PAR-CLIP	Functional MTI (Weak)	22012620
MIRT535416	hsa-miR-631	Homo sapiens	PDZD8	118987	Homo sapiens	PAR-CLIP	Functional MTI (Weak)	22012620
MIRT542840	hsa-miR-631	Homo sapiens	PABPC1	26986	Homo sapiens	PAR-CLIP	Functional MTI (Weak)	21572407
MIRT552440	hsa-miR-631	Homo sapiens	ZNF449	203523	Homo sapiens	PAR-CLIP	Functional MTI (Weak)	21572407
MIRT559588	hsa-miR-631	Homo sapiens	ANKRD27	84079	Homo sapiens	PAR-CLIP	Functional MTI (Weak)	21572407
MIRT570798	hsa-miR-631	Homo sapiens	CKAP2L	150468	Homo sapiens	PAR-CLIP	Functional MTI (Weak)	20371350
MIRT645274	hsa-miR-631	Homo sapiens	SLC38A5	92745	Homo sapiens	HITS-CLIP	Functional MTI (Weak)	23824327
MIRT648812	hsa-miR-631	Homo sapiens	ZNF689	115509	Homo sapiens	HITS-CLIP	Functional MTI (Weak)	23824327
MIRT652729	hsa-miR-631	Homo sapiens	TGFB2	7042	Homo sapiens	HITS-CLIP	Functional MTI (Weak)	23824327
MIRT660611	hsa-miR-631	Homo sapiens	ANO6	196527	Homo sapiens	HITS-CLIP	Functional MTI (Weak)	23824327
MIRT681624	hsa-miR-631	Homo sapiens	F2RL2	2151	Homo sapiens	HITS-CLIP	Functional MTI (Weak)	23706177
MIRT698717	hsa-miR-631	Homo sapiens	SUMO2	6613	Homo sapiens	HITS-CLIP	Functional MTI (Weak)	23313552
MIRT702411	hsa-miR-631	Homo sapiens	KITLG	4254	Homo sapiens	HITS-CLIP	Functional MTI (Weak)	23313552
MIRT713605	hsa-miR-631	Homo sapiens	SYTL4	94121	Homo sapiens	HITS-CLIP	Functional MTI (Weak)	19536157
MIRT732317	hsa-miR-631	Homo sapiens	ZAP70	7535	Homo sapiens	Luciferase reporter assay//qRT-PCR//Western blot	Functional MTI	26620225
MIRT735038	hsa-miR-631	Homo sapiens	UBE2C	11065	Homo sapiens	Luciferase reporter assay	Functional MTI	28000886
MIRT752651	hsa-miR-631	Homo sapiens	ADM2	79924	Homo sapiens	PAR-CLIP	Functional MTI (Weak)	26701625
MIRT752652	hsa-miR-631	Homo sapiens	GMEB2	26205	Homo sapiens	PAR-CLIP	Functional MTI (Weak)	26701625
MIRT752653	hsa-miR-631	Homo sapiens	HRK	8739	Homo sapiens	PAR-CLIP	Functional MTI (Weak)	26701625
MIRT752654	hsa-miR-631	Homo sapiens	MAFG	4097	Homo sapiens	PAR-CLIP	Functional MTI (Weak)	26701625
MIRT752655	hsa-miR-631	Homo sapiens	PABPN1	8106	Homo sapiens	PAR-CLIP	Functional MTI (Weak)	26701625
MIRT752656	hsa-miR-631	Homo sapiens	SLC7A5	8140	Homo sapiens	PAR-CLIP	Functional MTI (Weak)	26701625
MIRT752657	hsa-miR-631	Homo sapiens	WDR45B	56270	Homo sapiens	PAR-CLIP	Functional MTI (Weak)	26701625
MIRT776132	hsa-miR-631	Homo sapiens	CDC34	997	Homo sapiens	PAR-CLIP	Functional MTI (Weak)	27292025
MIRT776133	hsa-miR-631	Homo sapiens	ITGA3	3675	Homo sapiens	PAR-CLIP	Functional MTI (Weak)	27292025
MIRT776134	hsa-miR-631	Homo sapiens	MTRNR2L11	100463489	Homo sapiens	PAR-CLIP	Functional MTI (Weak)	27292025
MIRT776135	hsa-miR-631	Homo sapiens	YWHAB	7529	Homo sapiens	PAR-CLIP	Functional MTI (Weak)	27292025
MIRT788162	hsa-miR-631	Homo sapiens	SMAD4	4089	Homo sapiens	HITS-CLIP	Functional MTI (Weak)	27418678
